# Supplementary material for: Dominant activities of fear engram cells in the dorsal dentate gyrus underlie fear generalization in mice
Source: PLoS Biol. 2024 Jul 12;22(7):e3002679. doi: 10.1371/journal.pbio.3002679 (PMC11244812; doi:10.1371/journal.pbio.3002679)
Supplement: S1 Data — (XLSX) [file pbio.3002679.s009.xlsx]

## Sheet: Fig 1C
Fig 1C
WS	SS
10.8434	10.8434
12.3894	12.3894
10.2941	10.2941
7.92079	7.92079
8.13954	8.13954

## Sheet: Fig 1D
Fig 1D
WS	SS
89.3	70.5
52.3	55.6
72.1	69
57.3	73.1
74.9	48.3
84.6	85.1
62.6	66
65.4	81

## Sheet: Fig 1G
Fig 1G
WS	SS
3.73443	17.1499
15.1711	6.63736
6.66048	23.0182
7.95861	7.69239
10.5031	17.6996
8.88065	13.7557
6.74271	15.9696
	11.2379

## Sheet: Fig 1H
Fig 1H
WS	SS
7.5	71.3
8.2	35.1
19.4	31.6
42.7	77.3
5.4	55.1
38	46
17.8	88.9
	57.4

## Sheet: Fig 2C
Fig 2C
WS	SS
17.066	48.392
18.935	55.725
19.343	79.945
43.194	62.854
52.211

## Sheet: Fig 3C
Fig 3C								Fig 3C
								WS-mCherry	WS-ChR2
								43.6	56.2
								19.9	28.3
								27.5	23.4
								16.8	31.2
								20.4	34.6
								14.3	21.2
								22.3	46.7
								13.1	34.1

## Sheet: Fig 3F
Fig 3F
WS-ChR2	SS-mCherry	SS-ChR2
3.3	58.3333	25.4
42.1	89.6667	35.3333
50.6	79	76.6667
5.4	69.3333	65.9
0	9.33333	79.9
26.7	53.6667	27.5
25.4	49.6667	59.6667
	23.3333

## Sheet: Fig 3K
Fig 3K
EYFP	NpHR
76.9	63.1
29.3	60.4
95.4	2.3
77	45.5
74.4	50.1
53.1	15
20.6	17.4
	1.7
	11.3

## Sheet: Fig 4C
Fig 4C
1.08324
1.34411
0.73544
1.49633
0.61237

## Sheet: Fig 4E
Fig 4E
mCherry	ChR2
1.7	1.1
2.2	1.6
1.9	0.3
1.8	3.8
0.8	1.1
3.3	1.5
3.5	0.8
2	1.4

[truncated: 49 more sheets: Fig 4F, Fig 4I, Fig 4J, Fig 5D, Fig 5E, Fig 5F, Fig 5G, Fig 5H, Fig 5J, Fig 6C, Fig 6D, Fig 6E, Fig 6I, Fig 6J, Fig 6K, Fig 7C, Fig 7D, S1B Fig, S1C Fig, S1E Fig …]
